# Supplementary material for: Sustainable animal production: exploring the benefits of sperm sexing technologies in addressing critical industry challenges
Source: Front Vet Sci. 2023 Nov 23;10:1181659. doi: 10.3389/fvets.2023.1181659 (PMC10704908; doi:10.3389/fvets.2023.1181659)
Supplement: Supplementary file 1 [file Data_Sheet_1.xls]

## Sheet: Authors
Supplementary Material
Sustainable animal production: exploring the benefits of sperm sexing technologies in addressing critical industry challenges.
Joana Quelhas, Patrícia Pinto-Pinho*, Graça Lopes, António Rocha, Rosário Pinto-Leite, Margarida Fardilha, Bruno Colaço
* Correspondence: Patrícia Pinho; patriciapintopinho@hotmail.com OR pat.pinho@ua.pt

## Sheet: S1. Average Protein Supply
S1: Average Protein Supply - Data obtained from FAO database regarding the average protein supply (g/cap/day, 3-year average) in the World, Africa, Americas, Asia, Europe, and Oceania, and calculated data regarding the variation of average protein supply between 2000-2002 and 2016-2018
DATA OBTAINED FROM FAO DATABASE, accessed 2022-02-21
	Average protein supply (g/cap/day) (3-year average)
Region	2000-2002	2001-2003	2002-2004	2003-2005	2004-2006	2005-2007	2006-2008	2007-2009	2008-2010	2009-2011	2010-2012	2011-2013	2012-2014	2013-2015	2014-2016	2015-2017	2016-2018
World	72.6	72.8	72.9	73.2	73.6	74.5	75.3	75.9	76.5	77.1	77.8	78.5	78.8	79.1	79.3	79.8	80.1
Africa	53.7	54.2	54.7	55.4	56	56.7	57.1	57.6	58.1	58.7	59.9	61.5	61.4	61.2	60.8	60.6	60.5
Americas	70	70.4	70.7833	71.4333	72.25	73.2667	74.1667	91.2333	74.7833	74.5	74.45	74.95	75.3833	92.5	76.1833	76.8667	77.6167
Asia	68.5	68.5	68.6	68.8	69.3	70.2	71.4	72.3	73.2	74.2	75.1	75.9	76.5	77.1	77.5	78.2	78.9
Europe	96.6	97.4	97.8	98	98.9	100.4	101	101.5	101.4	101.4	101.4	101.5	101.3	101.2	101.4	101.8	102
Oceania	77.1	78.8	79	78.9	78	79.4	79.8	79.4	78.2	78.2	78.4	79.1	79	79.8	80.7	80.2	79.3
CALCULATED DATA
	2000-2002	2016-2018	Difference (Dif)	Difference in relation to 2000 (%)*
World	72.6	80.1	7.5	10.3306
Africa	53.7	60.5	6.8	12.6629
Americas	70	77.6167	7.61667	10.881
Asia	68.5	78.9	10.4	15.1825
Europe	96.6	102	5.4	5.59006
Oceania	77.1	79.3	2.2	2.85344
* Variation (%) between (2000-2002) and (2016-2018) = [(Value (2016-2018) - Value (2000-2002)) x 100 ] / Value (2000-2002)

## Sheet: S2.Protein Supply_Animal Origin
S2: Protein Supply_Animal Origin - Data obtained from FAO database regarding the average protein supply (g/cap/day) (3-year average), average supply of protein of animal origin (g/cap/day) (3-year average), and protein supply quantity (g/capita/day) from bovine, mutton, goat, pig, poultry, and other meat, in the World, Africa, Americas, Asia, Europe, and Oceania, and calculated data regarding the…
DATA OBTAINED FROM FAO DATABASE, accessed 2022-02-21
	Average protein supply (g/cap/day) (3-year average)																	Average supply of protein of animal origin (g/cap/day) (3-year average)
Region	2000-2002	2001-2003	2002-2004	2003-2005	2004-2006	2005-2007	2006-2008	2007-2009	2008-2010	2009-2011	2010-2012	2011-2013	2012-2014	2013-2015	2014-2016	2015-2017	2016-2018	2000-2002	2001-2003	2002-2004	2003-2005	2004-2006	2005-2007	2006-2008	2007-2009	2008-2010	2009-2011	2010-2012	2011-2013	2012-2014	2013-2015	2014-2016	2015-2017	2016-2018
World	72.6	72.8	72.9	73.2	73.6	74.5	75.3	75.9	76.5	77.1	77.8	78.5	78.8	79.1	79.3	79.8	80.1	26.8	27	27.3	27.6	28	28.6	29.1	29.5	29.8	30	30.4	30.7	30.8	30.9	31.1	31.3	31.6
Africa	53.7	54.2	54.7	55.4	56	56.7	57.1	57.6	58.1	58.7	59.9	61.5	61.4	61.2	60.8	60.6	60.5	10.6	10.8	11.1	11.3	11.6	11.9	12.2	12.3	12.4	12.7	13.4	14.1	14	13.8	13.5	13.2	13.1
Americas	70	70.4	70.7833	71.4333	72.25	73.2667	74.1667	91.2333	74.7833	74.5	74.45	74.95	75.3833	92.5	76.1833	76.8667	77.6167	33	33.0333	33.1333	33.2833	33.8667	34.5667	35.3333	35.8	36.0667	35.8667	35.6167	35.7333	36.1	36.5833	51.3	37.6667	38.1833
Asia	68.5	68.5	68.6	68.8	69.3	70.2	71.4	72.3	73.2	74.2	75.1	75.9	76.5	77.1	77.5	78.2	78.9	20.1	20.3	20.8	21.3	21.8	22.5	23.1	23.8	24.3	24.8	25.3	25.6	25.9	26.2	26.6	27.1	27.5
Europe	96.6	97.4	97.8	98	98.9	100.4	101	101.5	101.4	101.4	101.4	101.5	101.3	101.2	101.4	101.8	102	53.4	54.1	54.3	54.6	55.2	56.4	57	57.4	57.4	57.3	57.4	57.4	57.2	56.8	56.6	56.7	57.1
Oceania	77.1	78.8	79	78.9	78	79.4	79.8	79.4	78.2	78.2	78.4	79.1	79	79.8	80.7	80.2	79.3	49.2	50	49.7	50.1	50.2	51.8	51.7	51.2	50	50.7	51	51.6	51.2	51.9	52.6	52	51
	Protein supply quantity (g/capita/day)
	Bovine meat											Poultry meat											Meat, other											Mutton and goat meat											Pig meat
Region	2009	2010	2011	2012	2013	2014	2015	2016	2017	2018	2019	2009	2010	2011	2012	2013	2014	2015	2016	2017	2018	2019	2009	2010	2011	2012	2013	2014	2015	2016	2017	2018	2019	2009	2010	2011	2012	2013	2014	2015	2016	2017	2018	2019	2009	2010	2011	2012	2013
World	3.6	3.56	3.48	3.45	3.46	3.45	3.39	3.36	3.36	3.42	3.44	4.75	4.87	5	5.02	5.1	5.17	5.28	5.34	5.39	5.47	5.5	0.45	0.4	0.4	0.41	0.42	0.43	0.42	0.4	0.37	0.36	0.35	0.71	0.68	0.68	0.7	0.72	0.75	0.75	0.76	0.75	0.75	0.75	4.46	4.56	4.44	4.44	4.44
Africa	2.51	2.38	2.34	2.32	2.38	2.45	2.5	2.36	2.26	2.27	2.17	1.98	2.14	2.18	2.19	2.27	2.32	2.23	2.19	2.3	2.4	2.24	0.77	0.64	0.64	0.65	0.65	0.69	0.68	0.67	0.65	0.64	0.63	1.12	0.93	0.91	0.96	0.97	1.02	0.98	0.96	0.94	0.92	0.93	0.42	0.39	0.4	0.4	0.4
Americas	11.15	11.05	10.83	10.9	10.94	10.92	10.49	10.37	10.51	10.57	10.48	12.15	13.06	13.43	13.22	13.46	13.82	14.39	14.47	14.64	14.89	15.07	0.34	0.32	0.31	0.34	0.35	0.34	0.34	0.33	0.4	0.49	0.44	0.27	0.25	0.24	0.24	0.24	0.25	0.25	0.24	0.24	0.25	0.25	4.75	4.71	4.64	4.67	4.71
Asia	1.58	1.64	1.61	1.6	1.61	1.64	1.67	1.69	1.72	1.8	1.9	2.99	3.01	3.12	3.15	3.24	3.28	3.33	3.4	3.43	3.48	3.55	0.26	0.17	0.17	0.16	0.17	0.21	0.21	0.18	0.15	0.12	0.12	0.7	0.69	0.71	0.73	0.76	0.79	0.8	0.82	0.82	0.81	0.81	4.43	4.58	4.43	4.46	4.51
Europe	6.28	6.15	5.92	5.91	5.76	5.58	5.39	5.35	5.27	5.38	5.36	8.28	8.33	8.43	8.97	8.92	8.94	9.21	9.46	9.56	9.66	9.68	1.21	1.25	1.27	1.3	1.36	1.12	1.09	1.1	0.95	0.92	0.86	0.71	0.68	0.68	0.66	0.66	0.66	0.65	0.63	0.61	0.61	0.6	9.27	9.66	9.68	9.69	9.6
Oceania	13.05	10.25	11.02	9.81	9.62	9.36	8.34	8.95	7.84	7.78	7.11	12.36	11.52	11.74	11.94	11.9	12.04	12.14	12.55	12.56	12.3	12.62	1.18	5.63	5.94	5.78	5.83	5.81	5.99	5.63	5.4	5.42	5.42	4.13	3.27	2.91	3.23	3	3.18	3.27	3.5	2.74	2.94	2.98	4.87	4.67	4.79	5	4.93
CALCULATED DATA
Average protein supply of animal origin (%/capita/day)*																		Máx	Min	Average	SD
Region	2000-2002	2001-2003	2002-2004	2003-2005	2004-2006	2005-2007	2006-2008	2007-2009	2008-2010	2009-2011	2010-2012	2011-2013	2012-2014	2013-2015	2014-2016	2015-2017	2016-2018
World	36.9146	37.0879	37.4486	37.7049	38.0435	38.3893	38.6454	38.8669	38.9542	38.9105	39.0746	39.1083	39.0863	39.0645	39.2182	39.2231	39.4507	39.4507	36.9146	38.5407	0.777372
Africa	19.7393	19.9262	20.2925	20.3971	20.7143	20.9877	21.366	21.3542	21.3425	21.6354	22.3706	22.9268	22.8013	22.549	22.2039	21.7822	21.6529	22.9268	19.7393	21.4142	0.947898
Americas	47.1429	46.9223	46.8095	46.5936	46.8743	47.1793	47.6404	39.24	48.2282	48.1432	47.8397	47.6762	47.8886	39.5495	67.3376	49.0026	49.1948	67.3376	39.24	47.839	5.59231
Asia	29.3431	29.635	30.3207	30.9593	31.4574	32.0513	32.3529	32.9184	33.1967	33.4232	33.6884	33.7286	33.8562	33.9818	34.3226	34.6547	34.8542	34.8542	29.3431	32.632	1.68536
Europe	55.2795	55.5441	55.5215	55.7143	55.814	56.1753	56.4356	56.5517	56.6075	56.5089	56.6075	56.5517	56.4659	56.1265	55.8185	55.6974	55.9804	56.6075	55.2795	56.0824	0.42985
Oceania	63.8132	63.4518	62.9114	63.4981	64.359	65.2393	64.787	64.4836	63.9386	64.8338	65.051	65.2339	64.8101	65.0376	65.1797	64.8379	64.3127	65.2393	62.9114	64.4576	0.685201
*Calculated based on data regarding the average protein supply (g/cap/day) and average supply of protein of animal origin (g/cap/day) between 2000-2018 (3-year average)
(we determined the percentage of protein supply per capita per day that it is of animal origin)
	Bovine, mutton, goat, pig, poultry, and other meat (Protein supply quantity, g/capita/day)**
Region	2009	2010	2011	2012	2013	2014	2015	2016	2017	2018	2019
World	13.97	14.07	9	14.02	14.14	14.2	14.29	14.33	14.36	14.59	14.62
Africa	6.8	6.48	6.47	6.52	6.67	6.92	6.82	6.6	6.59	6.66	6.42
Americas	28.66	29.39	29.45	29.37	29.7	29.92	30.24	30.24	30.69	31.71	31.84
Asia	9.96	10.09	10.04	10.1	10.29	10.46	10.59	10.72	10.77	10.89	11.07
Europe	25.75	26.07	25.98	26.53	26.3	25.57	25.81	25.96	25.93	26.24	26.03
Oceania	35.59	35.34	36.4	30.76	32.28	35.46	35.06	35.87	33.78	33.75	33.77
** Sum of the protein supply of all those types of meat
[truncated: 6 more columns]

## Sheet: S3. Meat production
S3: Number of animals produced/slaughtered (measured in heads) and meat production (measured in tonnes) for meat consumption in the whole world between 2000 and 2020, and per region (Africa, Americas, Asia, Europe, and Oceania) in 2000, 2010, and 2020, according to the FAO database (it may include official, semi-official, estimated, or calculated data), accessed 2023-02-18 (22).
IN THE WORLD: 2000 TO 2020
Species	Producing Animals/Slaughtered in the World (Head)
	2020	2019	2018	2017	2016	2015	2014	2013	2012	2011	2010	2009	2008	2007	2006	2005	2004	2003	2002	2001	2000
Rabbit	639789000	655849000	646260000	692699000	802473000	916458000	912204000	897094000	867431000	864181000	838055000	800518000	784973000	814868000	770912000	746105000	706308000	713414000	706902000	691512000	630457000
Cattle	293196735	297494092	291996921	287462329	291229082	290352303	294820448	294448993	289962379	288116623	289366610	289759416	292242952	292298226	287322405	282022388	280197576	275834707	271394626	266229269	271088119
Goat	495108884	486433209	473390024	461324028	471510983	462092261	451665610	423693715	416019103	416002139	413467225	407008775	389050030	381749379	375821595	374564952	361901778	337848356	319307587	314857743	313241543
Pig	1511512828	1343677013	1489117633	1486656022	1478761181	1484165876	1467291632	1449492828	1425458656	1385135694	1380989097	1317443296	1297236392	1263003643	1229196225	1198372348	1183720390	1171171232	1131655487	1100045958	1098613516
Sheep	590507650	576088821	570992750	558198063	541362709	549296155	543716751	528109061	512761861	507888945	515021137	518312106	530540205	537106518	526624067	510431797	498012391	498519335	492076718	489061625	491510266
Turkey	617877000	619937000	634161000	648025000	660176000	638025000	632977000	632079000	653721000	637992000	631900000	635415000	669522000	653024000	606454000	615986000	624013000	629438000	655653000	652252000	652562000
Chicken	70767577000	72452120000	70592354000	68617790000	65502467000	64050775000	61809740000	60369721000	59471447000	58241024000	56624217000	55375475000	53552647000	51149330000	48258340000	47460897000	45277583000	44362415000	43663509000	42004850000	40554104000
Species	Production in the World (tonnes)
	2020	2019	2018	2017	2016	2015	2014	2013	2012	2011	2010	2009	2008	2007	2006	2005	2004	2003	2002	2001	2000
Rabbit	893631	919978	901477	989504	1181734	1342908	1353617	1336456	1293446	1290047	1222446	1157462	1106200	1128250	1055065	1021670	977571	985787	985862	961739	881299
Cattle	67883097	67915624	66739789	65193519	63975547	63434353	63934750	63521962	62499165	62074029	62372151	62299899	62005802	61967641	60167280	58919609	58624976	57002713	56218641	55182061	55721614
Goat	6142140	6073653	5905847	5844468	5619130	5499425	5363034	5239228	5122316	5063097	5101761	5012625	4884656	4819061	4630186	4596839	4414692	4211518	4020144	3889487	3808824
Pig	109835405	109635731	120689984	119544070	118625041	119320818	117039868	114907575	112937331	109435734	108783402	105975910	103392017	99183853	100593666	98628703	96513662	95538604	93035312	90642246	89739833
Sheep	9885475	9476541	9402270	9265103	9178328	9057843	8824174	8588522	8365586	8371068	8324742	8324191	8359072	8455423	8105188	7885854	7643269	7484082	7347359	7469611	7475604
Turkey	5992838	5961433	6023978	5887178	6014967	5656564	5640615	5651058	5837368	5611989	5517162	5387924	5706473	5461442	5186429	5228485	5220199	5201122	5478416	5296842	5131426
Chicken	119504578	118616699	115628550	111767030	106612795	103773808	100436847	97578966	94088242	90879738	87210410	83010582	80821199	77011990	72715800	70606847	68235623	65839782	64166906	61001515	58675658
PER REGION: 2000, 2010 AND 2020
Regions	Species	Producing Animals/Slaughtered (head)			Production quantity (tonnes)
		2000	2010	2020	2000	2010	2020
World	Cattle	271088119	289366610	293196735	55721614	62372151	67883097
	Chicken	40554104000	56624217000	70767577000	58675658	87210410	119504578
	Goat	313241543	413467225	495108884	3808824	5101761	6142140
	Pig	1098613516	1380989097	1511512828	89739833	108783402	109835405
	Rabbit	630457000	838055000	639789000	881299	1222446	893631
	Sheep	491510266	515021137	590507650	7475604	8324742	9885475
	Turkey	652562000	631900000	617877000	5131426	5517162	5992838
Africa	Cattle	27829374	32918663	39049675	3930276	5304764	5965965
	Chicken	2391947000	3793997000	4772506000	2780833	4488605	6378058
	Goat	71114822	103290064	131262796	847558	1167242	1407655
	Pig	15456521	23428893	37190432	765836	1075490	1597492
	Rabbit	63881000	70170000	83495000	75081	78638	99933
	Sheep	85404193	113292042	132096235	1224702	1627125	1974805
	Turkey	14712000	29007000	36845000	71149	144726	209752
Americas	Cattle	107765720	116417821	107338648	27114957	30237289	33005224
	Chicken	16236640000	20380130000	22595925000	27230795	38872958	48450604
	Goat	10092105	10408903	9607137	130956	133853	130103
	Pig	187874251	209993555	258406466	15244915	18572079	24114887
	Rabbit	17976000	14672000	12873000	21112	17549	15157
	Sheep	25472676	24011661	23103223	412914	421078	427811
	Turkey	328577000	360270000	345900000	2854393	3353862	3477497
Asia	Cattle	68683850	82721729	94181660	10316216	13027855	15310274
	Chicken	14714786000	22936610000	31018985000	18645993	28968795	43491487
	Goat	218081051	285483929	344195895	2677982	3637499	4486883
	Pig	592310614	832030291	879446513	47958804	61621309	53256785
	Rabbit	303065000	570262000	426154000	428690	828586	603119
	Sheep	224214498	250060896	316928313	3180860	4078685	5233372
	Turkey	26757000	20195000	21109000	172143	133325	151808
Europe	Cattle	54526947	45111407	39392195	11769210	11020644	10515871
	Chicken	6735120000	8898917000	11578039000	9286751	13777747	19684933
	Goat	13334879	12447891	8019723	139355	135094	88129
	Pig	295343073	307922767	328212545	25282953	27034805	30315325
	Rabbit	245535000	182951000	117267000	356416	297673	175422
	Sheep	92413306	76656064	67038881	1438792	1168403	1101136
	Turkey	275041000	215797000	208389000	2007395	1861830	2133862
Oceania	Cattle	12282228	12196990	13234557	2590955	2781599	3085763
	Chicken	475611000	614563000	802122000	731286	1102305	1499496
	Goat	618686	1836438	2023333	12973	28073	29370
	Pig	7629057	7613591	8256872	487325	479719	550916
	Rabbit	-	-	-	-	-	-
	Sheep	64005593	51000474	51340998	1218336	1029451	1148351
	Turkey	7475000	6631000	5634000	26346	23419	19919
